# Supplementary material for: Serine-arginine protein kinase 1 (SRPK1) promotes EGFR-TKI resistance by enhancing GSK3β Ser9 autophosphorylation independent of its kinase activity in non-small-cell lung cancer
Source: Oncogene. 2023 Mar 3;42(15):1233–46. doi: 10.1038/s41388-023-02645-2 (PMC10079535; doi:10.1038/s41388-023-02645-2)
Supplement: Supplementary file 14 — Table S6 [file 41388_2023_2645_MOESM14_ESM.xlsx]

## Sheet: Sheet1
Accession	-10lgP	Description
P27635|RL10_HUMAN	194.97	60S ribosomal protein L10 OS=Homo sapiens OX=9606 GN=RPL10 PE=1 SV=4
P26373|RL13_HUMAN	193.03	60S ribosomal protein L13 OS=Homo sapiens OX=9606 GN=RPL13 PE=1 SV=4
P62917|RL8_HUMAN	201.53	60S ribosomal protein L8 OS=Homo sapiens OX=9606 GN=RPL8 PE=1 SV=2
P62906|RL10A_HUMAN	196.81	60S ribosomal protein L10a OS=Homo sapiens OX=9606 GN=RPL10A PE=1 SV=2
P61313|RL15_HUMAN	195.26	60S ribosomal protein L15 OS=Homo sapiens OX=9606 GN=RPL15 PE=1 SV=2
Q07020|RL18_HUMAN	209.47	60S ribosomal protein L18 OS=Homo sapiens OX=9606 GN=RPL18 PE=1 SV=2
O95232|LC7L3_HUMAN	200.18	Luc7-like protein 3 OS=Homo sapiens OX=9606 GN=LUC7L3 PE=1 SV=2
P84098|RL19_HUMAN	178.73	60S ribosomal protein L19 OS=Homo sapiens OX=9606 GN=RPL19 PE=1 SV=1
Q00839|HNRPU_HUMAN	238.79	Heterogeneous nuclear ribonucleoprotein U OS=Homo sapiens OX=9606 GN=HNRNPU PE=1 SV=6
Q16643|DREB_HUMAN	266.34	Drebrin OS=Homo sapiens OX=9606 GN=DBN1 PE=1 SV=4
P62913|RL11_HUMAN	151.82	60S ribosomal protein L11 OS=Homo sapiens OX=9606 GN=RPL11 PE=1 SV=2
P62750|RL23A_HUMAN	157.22	60S ribosomal protein L23a OS=Homo sapiens OX=9606 GN=RPL23A PE=1 SV=1
P62280|RS11_HUMAN	194.09	40S ribosomal protein S11 OS=Homo sapiens OX=9606 GN=RPS11 PE=1 SV=3
P47914|RL29_HUMAN	117.14	60S ribosomal protein L29 OS=Homo sapiens OX=9606 GN=RPL29 PE=1 SV=2
P62854|RS26_HUMAN	128.73	40S ribosomal protein S26 OS=Homo sapiens OX=9606 GN=RPS26 PE=1 SV=3
Q8IYB3|SRRM1_HUMAN	208.34	Serine/arginine repetitive matrix protein 1 OS=Homo sapiens OX=9606 GN=SRRM1 PE=1 SV=2
P42766|RL35_HUMAN	138.48	60S ribosomal protein L35 OS=Homo sapiens OX=9606 GN=RPL35 PE=1 SV=2
P61978|HNRPK_HUMAN	192.89	Heterogeneous nuclear ribonucleoprotein K OS=Homo sapiens OX=9606 GN=HNRNPK PE=1 SV=1
P06748|NPM_HUMAN	185.21	Nucleophosmin OS=Homo sapiens OX=9606 GN=NPM1 PE=1 SV=2
P23396|RS3_HUMAN	215.25	40S ribosomal protein S3 OS=Homo sapiens OX=9606 GN=RPS3 PE=1 SV=2
P62266|RS23_HUMAN	174.37	40S ribosomal protein S23 OS=Homo sapiens OX=9606 GN=RPS23 PE=1 SV=3
P21333|FLNA_HUMAN	251.24	Filamin-A OS=Homo sapiens OX=9606 GN=FLNA PE=1 SV=4
P0DP24|CALM2_HUMAN	178.44	Calmodulin-2 OS=Homo sapiens OX=9606 GN=CALM2 PE=1 SV=1
P16403|H12_HUMAN	208.46	Histone H1.2 OS=Homo sapiens OX=9606 GN=H1-2 PE=1 SV=2
P68032|ACTC_HUMAN	287.32	Actin alpha cardiac muscle 1 OS=Homo sapiens OX=9606 GN=ACTC1 PE=1 SV=1
Q9UM54|MYO6_HUMAN	333.97	Unconventional myosin-VI OS=Homo sapiens OX=9606 GN=MYO6 PE=1 SV=4
P62263|RS14_HUMAN	200.22	40S ribosomal protein S14 OS=Homo sapiens OX=9606 GN=RPS14 PE=1 SV=3
O94832|MYO1D_HUMAN	251.28	Unconventional myosin-Id OS=Homo sapiens OX=9606 GN=MYO1D PE=1 SV=2
Q14498|RBM39_HUMAN	232.4	RNA-binding protein 39 OS=Homo sapiens OX=9606 GN=RBM39 PE=1 SV=2
P46776|RL27A_HUMAN	161.34	60S ribosomal protein L27a OS=Homo sapiens OX=9606 GN=RPL27A PE=1 SV=2
P47756|CAPZB_HUMAN	235.33	F-actin-capping protein subunit beta OS=Homo sapiens OX=9606 GN=CAPZB PE=1 SV=4
Q9Y383|LC7L2_HUMAN	219.14	Putative RNA-binding protein Luc7-like 2 OS=Homo sapiens OX=9606 GN=LUC7L2 PE=1 SV=2
Q7Z406|MYH14_HUMAN	392.27	Myosin-14 OS=Homo sapiens OX=9606 GN=MYH14 PE=1 SV=2
P52907|CAZA1_HUMAN	221.29	F-actin-capping protein subunit alpha-1 OS=Homo sapiens OX=9606 GN=CAPZA1 PE=1 SV=3
Q96SB4|SRPK1_HUMAN	382.07	SRSF protein kinase 1 OS=Homo sapiens OX=9606 GN=SRPK1 PE=1 SV=2
P36578|RL4_HUMAN	307.56	60S ribosomal protein L4 OS=Homo sapiens OX=9606 GN=RPL4 PE=1 SV=5
Q6WCQ1|MPRIP_HUMAN	285.58	Myosin phosphatase Rho-interacting protein OS=Homo sapiens OX=9606 GN=MPRIP PE=1 SV=3
Q9P0K7|RAI14_HUMAN	282.24	Ankycorbin OS=Homo sapiens OX=9606 GN=RAI14 PE=1 SV=2
Q9UHB6|LIMA1_HUMAN	278.38	LIM domain and actin-binding protein 1 OS=Homo sapiens OX=9606 GN=LIMA1 PE=1 SV=1
Q9UDY2|ZO2_HUMAN	274.6	Tight junction protein ZO-2 OS=Homo sapiens OX=9606 GN=TJP2 PE=1 SV=2
P39023|RL3_HUMAN	270.63	60S ribosomal protein L3 OS=Homo sapiens OX=9606 GN=RPL3 PE=1 SV=2
Q92614|MY18A_HUMAN	269.85	Unconventional myosin-XVIIIa OS=Homo sapiens OX=9606 GN=MYO18A PE=1 SV=3
P52272|HNRPM_HUMAN	266.09	Heterogeneous nuclear ribonucleoprotein M OS=Homo sapiens OX=9606 GN=HNRNPM PE=1 SV=3
O43795|MYO1B_HUMAN	262.05	Unconventional myosin-Ib OS=Homo sapiens OX=9606 GN=MYO1B PE=1 SV=3
P0DMV8|HS71A_HUMAN	261.76	Heat shock 70 kDa protein 1A OS=Homo sapiens OX=9606 GN=HSPA1A PE=1 SV=1
Q9UQ35|SRRM2_HUMAN	261.68	Serine/arginine repetitive matrix protein 2 OS=Homo sapiens OX=9606 GN=SRRM2 PE=1 SV=2
O14974|MYPT1_HUMAN	259.22	Protein phosphatase 1 regulatory subunit 12A OS=Homo sapiens OX=9606 GN=PPP1R12A PE=1 SV=1
P62424|RL7A_HUMAN	256.9	60S ribosomal protein L7a OS=Homo sapiens OX=9606 GN=RPL7A PE=1 SV=2
Q9NR30|DDX21_HUMAN	256.46	Nucleolar RNA helicase 2 OS=Homo sapiens OX=9606 GN=DDX21 PE=1 SV=5
Q8WWI1|LMO7_HUMAN	256.34	LIM domain only protein 7 OS=Homo sapiens OX=9606 GN=LMO7 PE=1 SV=3
Q9Y4I1|MYO5A_HUMAN	255.34	Unconventional myosin-Va OS=Homo sapiens OX=9606 GN=MYO5A PE=1 SV=2
P67809|YBOX1_HUMAN	252.33	Y-box-binding protein 1 OS=Homo sapiens OX=9606 GN=YBX1 PE=1 SV=3
P19338|NUCL_HUMAN	249.99	Nucleolin OS=Homo sapiens OX=9606 GN=NCL PE=1 SV=3
Q69YQ0|CYTSA_HUMAN	248.12	Cytospin-A OS=Homo sapiens OX=9606 GN=SPECC1L PE=1 SV=2
O00571|DDX3X_HUMAN	247.65	ATP-dependent RNA helicase DDX3X OS=Homo sapiens OX=9606 GN=DDX3X PE=1 SV=3
Q9BQG0|MBB1A_HUMAN	239.42	Myb-binding protein 1A OS=Homo sapiens OX=9606 GN=MYBBP1A PE=1 SV=2
P11940|PABP1_HUMAN	238.01	Polyadenylate-binding protein 1 OS=Homo sapiens OX=9606 GN=PABPC1 PE=1 SV=2
Q9UHX1|PUF60_HUMAN	236.9	Poly(U)-binding-splicing factor PUF60 OS=Homo sapiens OX=9606 GN=PUF60 PE=1 SV=1
Q96N67|DOCK7_HUMAN	234.84	Dedicator of cytokinesis protein 7 OS=Homo sapiens OX=9606 GN=DOCK7 PE=1 SV=4
Q02878|RL6_HUMAN	231.61	60S ribosomal protein L6 OS=Homo sapiens OX=9606 GN=RPL6 PE=1 SV=3
Q562R1|ACTBL_HUMAN	229.94	Beta-actin-like protein 2 OS=Homo sapiens OX=9606 GN=ACTBL2 PE=1 SV=2
Q14684|RRP1B_HUMAN	228.44	Ribosomal RNA processing protein 1 homolog B OS=Homo sapiens OX=9606 GN=RRP1B PE=1 SV=3
Q92841|DDX17_HUMAN	228.01	Probable ATP-dependent RNA helicase DDX17 OS=Homo sapiens OX=9606 GN=DDX17 PE=1 SV=2
Q9BYX7|ACTBM_HUMAN	227.57	Putative beta-actin-like protein 3 OS=Homo sapiens OX=9606 GN=POTEKP PE=5 SV=1
Q14126|DSG2_HUMAN	227.38	Desmoglein-2 OS=Homo sapiens OX=9606 GN=DSG2 PE=1 SV=2
P61247|RS3A_HUMAN	225.94	40S ribosomal protein S3a OS=Homo sapiens OX=9606 GN=RPS3A PE=1 SV=2
P18583|SON_HUMAN	225.33	Protein SON OS=Homo sapiens OX=9606 GN=SON PE=1 SV=4
P15880|RS2_HUMAN	222.46	40S ribosomal protein S2 OS=Homo sapiens OX=9606 GN=RPS2 PE=1 SV=2
P08621|RU17_HUMAN	222.41	U1 small nuclear ribonucleoprotein 70 kDa OS=Homo sapiens OX=9606 GN=SNRNP70 PE=1 SV=2
P17844|DDX5_HUMAN	222.2	Probable ATP-dependent RNA helicase DDX5 OS=Homo sapiens OX=9606 GN=DDX5 PE=1 SV=1
P62241|RS8_HUMAN	221.7	40S ribosomal protein S8 OS=Homo sapiens OX=9606 GN=RPS8 PE=1 SV=2
Q7Z2W4|ZCCHV_HUMAN	220.47	Zinc finger CCCH-type antiviral protein 1 OS=Homo sapiens OX=9606 GN=ZC3HAV1 PE=1 SV=3
P61158|ARP3_HUMAN	220.06	Actin-related protein 3 OS=Homo sapiens OX=9606 GN=ACTR3 PE=1 SV=3
P05388|RLA0_HUMAN	216.25	60S acidic ribosomal protein P0 OS=Homo sapiens OX=9606 GN=RPLP0 PE=1 SV=1
P84103|SRSF3_HUMAN	214.86	Serine/arginine-rich splicing factor 3 OS=Homo sapiens OX=9606 GN=SRSF3 PE=1 SV=1
P14923|PLAK_HUMAN	214.21	Junction plakoglobin OS=Homo sapiens OX=9606 GN=JUP PE=1 SV=3
Q7Z6E9|RBBP6_HUMAN	213.77	E3 ubiquitin-protein ligase RBBP6 OS=Homo sapiens OX=9606 GN=RBBP6 PE=1 SV=1
Q7L2E3|DHX30_HUMAN	212.13	ATP-dependent RNA helicase DHX30 OS=Homo sapiens OX=9606 GN=DHX30 PE=1 SV=1
P10412|H14_HUMAN	211.79	Histone H1.4 OS=Homo sapiens OX=9606 GN=H1-4 PE=1 SV=2
P31943|HNRH1_HUMAN	210.97	Heterogeneous nuclear ribonucleoprotein H OS=Homo sapiens OX=9606 GN=HNRNPH1 PE=1 SV=4
Q9NQ29|LUC7L_HUMAN	209.83	Putative RNA-binding protein Luc7-like 1 OS=Homo sapiens OX=9606 GN=LUC7L PE=1 SV=1
P26368|U2AF2_HUMAN	208.17	Splicing factor U2AF 65 kDa subunit OS=Homo sapiens OX=9606 GN=U2AF2 PE=1 SV=4
P67936|TPM4_HUMAN	207.87	Tropomyosin alpha-4 chain OS=Homo sapiens OX=9606 GN=TPM4 PE=1 SV=3
Q9NYL9|TMOD3_HUMAN	207.86	Tropomodulin-3 OS=Homo sapiens OX=9606 GN=TMOD3 PE=1 SV=1
P62753|RS6_HUMAN	207.79	40S ribosomal protein S6 OS=Homo sapiens OX=9606 GN=RPS6 PE=1 SV=1
Q13045|FLII_HUMAN	205.88	Protein flightless-1 homolog OS=Homo sapiens OX=9606 GN=FLII PE=1 SV=2
P16989|YBOX3_HUMAN	204.47	Y-box-binding protein 3 OS=Homo sapiens OX=9606 GN=YBX3 PE=1 SV=4
Q9Y608|LRRF2_HUMAN	204.33	Leucine-rich repeat flightless-interacting protein 2 OS=Homo sapiens OX=9606 GN=LRRFIP2 PE=1 SV=1
P16402|H13_HUMAN	203.85	Histone H1.3 OS=Homo sapiens OX=9606 GN=H1-3 PE=1 SV=2
Q16629|SRSF7_HUMAN	201.83	Serine/arginine-rich splicing factor 7 OS=Homo sapiens OX=9606 GN=SRSF7 PE=1 SV=1
P62701|RS4X_HUMAN	201.16	40S ribosomal protein S4 X isoform OS=Homo sapiens OX=9606 GN=RPS4X PE=1 SV=2
Q13310|PABP4_HUMAN	200.69	Polyadenylate-binding protein 4 OS=Homo sapiens OX=9606 GN=PABPC4 PE=1 SV=1
Q9P2N5|RBM27_HUMAN	200.12	RNA-binding protein 27 OS=Homo sapiens OX=9606 GN=RBM27 PE=1 SV=2
Q05519|SRS11_HUMAN	199.98	Serine/arginine-rich splicing factor 11 OS=Homo sapiens OX=9606 GN=SRSF11 PE=1 SV=1
Q96SB3|NEB2_HUMAN	199.06	Neurabin-2 OS=Homo sapiens OX=9606 GN=PPP1R9B PE=1 SV=3
P09493|TPM1_HUMAN	198.54	Tropomyosin alpha-1 chain OS=Homo sapiens OX=9606 GN=TPM1 PE=1 SV=2
O43143|DHX15_HUMAN	198.23	Pre-mRNA-splicing factor ATP-dependent RNA helicase DHX15 OS=Homo sapiens OX=9606 GN=DHX15 PE=1 SV=2
P08754|GNAI3_HUMAN	197.54	Guanine nucleotide-binding protein G(i) subunit alpha-3 OS=Homo sapiens OX=9606 GN=GNAI3 PE=1 SV=3
Q08211|DHX9_HUMAN	193.42	ATP-dependent RNA helicase A OS=Homo sapiens OX=9606 GN=DHX9 PE=1 SV=4
P62888|RL30_HUMAN	193.37	60S ribosomal protein L30 OS=Homo sapiens OX=9606 GN=RPL30 PE=1 SV=2
Q13523|PRP4B_HUMAN	192.88	Serine/threonine-protein kinase PRP4 homolog OS=Homo sapiens OX=9606 GN=PRPF4B PE=1 SV=3
P09874|PARP1_HUMAN	189.29	Poly [ADP-ribose] polymerase 1 OS=Homo sapiens OX=9606 GN=PARP1 PE=1 SV=4
P05141|ADT2_HUMAN	188.43	ADP/ATP translocase 2 OS=Homo sapiens OX=9606 GN=SLC25A5 PE=1 SV=7
P78362|SRPK2_HUMAN	186.28	SRSF protein kinase 2 OS=Homo sapiens OX=9606 GN=SRPK2 PE=1 SV=3
P18621|RL17_HUMAN	186.06	60S ribosomal protein L17 OS=Homo sapiens OX=9606 GN=RPL17 PE=1 SV=3
Q12906|ILF3_HUMAN	185.65	Interleukin enhancer-binding factor 3 OS=Homo sapiens OX=9606 GN=ILF3 PE=1 SV=3
P55795|HNRH2_HUMAN	183.75	Heterogeneous nuclear ribonucleoprotein H2 OS=Homo sapiens OX=9606 GN=HNRNPH2 PE=1 SV=1
Q04695|K1C17_HUMAN	183.3	Keratin type I cytoskeletal 17 OS=Homo sapiens OX=9606 GN=KRT17 PE=1 SV=2
O76021|RL1D1_HUMAN	181.07	Ribosomal L1 domain-containing protein 1 OS=Homo sapiens OX=9606 GN=RSL1D1 PE=1 SV=3
P46013|KI67_HUMAN	178.47	Proliferation marker protein Ki-67 OS=Homo sapiens OX=9606 GN=MKI67 PE=1 SV=2
P06753|TPM3_HUMAN	178.1	Tropomyosin alpha-3 chain OS=Homo sapiens OX=9606 GN=TPM3 PE=1 SV=2
O00567|NOP56_HUMAN	177.73	Nucleolar protein 56 OS=Homo sapiens OX=9606 GN=NOP56 PE=1 SV=4
P62979|RS27A_HUMAN	177.67	Ubiquitin-40S ribosomal protein S27a OS=Homo sapiens OX=9606 GN=RPS27A PE=1 SV=2
P12956|XRCC6_HUMAN	177.46	X-ray repair cross-complementing protein 6 OS=Homo sapiens OX=9606 GN=XRCC6 PE=1 SV=2
Q13427|PPIG_HUMAN	177.03	Peptidyl-prolyl cis-trans isomerase G OS=Homo sapiens OX=9606 GN=PPIG PE=1 SV=2
O15144|ARPC2_HUMAN	176.92	Actin-related protein 2/3 complex subunit 2 OS=Homo sapiens OX=9606 GN=ARPC2 PE=1 SV=1
P30050|RL12_HUMAN	175.99	60S ribosomal protein L12 OS=Homo sapiens OX=9606 GN=RPL12 PE=1 SV=1
P46777|RL5_HUMAN	174.64	60S ribosomal protein L5 OS=Homo sapiens OX=9606 GN=RPL5 PE=1 SV=3
P52597|HNRPF_HUMAN	173.77	Heterogeneous nuclear ribonucleoprotein F OS=Homo sapiens OX=9606 GN=HNRNPF PE=1 SV=3
P62140|PP1B_HUMAN	173.36	Serine/threonine-protein phosphatase PP1-beta catalytic subunit OS=Homo sapiens OX=9606 GN=PPP1CB PE=1 SV=3
P40429|RL13A_HUMAN	172.79	60S ribosomal protein L13a OS=Homo sapiens OX=9606 GN=RPL13A PE=1 SV=2
Q02543|RL18A_HUMAN	172.42	60S ribosomal protein L18a OS=Homo sapiens OX=9606 GN=RPL18A PE=1 SV=2
P62873|GBB1_HUMAN	172.06	Guanine nucleotide-binding protein G(I)/G(S)/G(T) subunit beta-1 OS=Homo sapiens OX=9606 GN=GNB1 PE=1 SV=3
P11388|TOP2A_HUMAN	171.23	DNA topoisomerase 2-alpha OS=Homo sapiens OX=9606 GN=TOP2A PE=1 SV=3
P50914|RL14_HUMAN	170.49	60S ribosomal protein L14 OS=Homo sapiens OX=9606 GN=RPL14 PE=1 SV=4
P36873|PP1G_HUMAN	169.74	Serine/threonine-protein phosphatase PP1-gamma catalytic subunit OS=Homo sapiens OX=9606 GN=PPP1CC PE=1 SV=1
Q07955|SRSF1_HUMAN	169.63	Serine/arginine-rich splicing factor 1 OS=Homo sapiens OX=9606 GN=SRSF1 PE=1 SV=2
P62829|RL23_HUMAN	168.63	60S ribosomal protein L23 OS=Homo sapiens OX=9606 GN=RPL23 PE=1 SV=1
P14649|MYL6B_HUMAN	167.72	Myosin light chain 6B OS=Homo sapiens OX=9606 GN=MYL6B PE=1 SV=1
Q16891|MIC60_HUMAN	167.46	MICOS complex subunit MIC60 OS=Homo sapiens OX=9606 GN=IMMT PE=1 SV=1
O15143|ARC1B_HUMAN	166.89	Actin-related protein 2/3 complex subunit 1B OS=Homo sapiens OX=9606 GN=ARPC1B PE=1 SV=3
Q92522|H1X_HUMAN	165.98	Histone H1.10 OS=Homo sapiens OX=9606 GN=H1-10 PE=1 SV=1
P46779|RL28_HUMAN	165.61	60S ribosomal protein L28 OS=Homo sapiens OX=9606 GN=RPL28 PE=1 SV=3
P61353|RL27_HUMAN	165.13	60S ribosomal protein L27 OS=Homo sapiens OX=9606 GN=RPL27 PE=1 SV=2
Q14966|ZN638_HUMAN	165.06	Zinc finger protein 638 OS=Homo sapiens OX=9606 GN=ZNF638 PE=1 SV=2
P62910|RL32_HUMAN	164.51	60S ribosomal protein L32 OS=Homo sapiens OX=9606 GN=RPL32 PE=1 SV=2
O75369|FLNB_HUMAN	163.66	Filamin-B OS=Homo sapiens OX=9606 GN=FLNB PE=1 SV=2
P47755|CAZA2_HUMAN	163.04	F-actin-capping protein subunit alpha-2 OS=Homo sapiens OX=9606 GN=CAPZA2 PE=1 SV=3
Q9BVP2|GNL3_HUMAN	162.76	Guanine nucleotide-binding protein-like 3 OS=Homo sapiens OX=9606 GN=GNL3 PE=1 SV=2
P62277|RS13_HUMAN	162.48	40S ribosomal protein S13 OS=Homo sapiens OX=9606 GN=RPS13 PE=1 SV=2
Q9H2U1|DHX36_HUMAN	162.46	ATP-dependent DNA/RNA helicase DHX36 OS=Homo sapiens OX=9606 GN=DHX36 PE=1 SV=2
Q9BQ39|DDX50_HUMAN	162.13	ATP-dependent RNA helicase DDX50 OS=Homo sapiens OX=9606 GN=DDX50 PE=1 SV=1
O75533|SF3B1_HUMAN	160.73	Splicing factor 3B subunit 1 OS=Homo sapiens OX=9606 GN=SF3B1 PE=1 SV=3
O43707|ACTN4_HUMAN	159.07	Alpha-actinin-4 OS=Homo sapiens OX=9606 GN=ACTN4 PE=1 SV=2
Q08170|SRSF4_HUMAN	157.96	Serine/arginine-rich splicing factor 4 OS=Homo sapiens OX=9606 GN=SRSF4 PE=1 SV=2
Q9NYF8|BCLF1_HUMAN	156.99	Bcl-2-associated transcription factor 1 OS=Homo sapiens OX=9606 GN=BCLAF1 PE=1 SV=2
P61254|RL26_HUMAN	156.49	60S ribosomal protein L26 OS=Homo sapiens OX=9606 GN=RPL26 PE=1 SV=1
Q9NRR4|RNC_HUMAN	155.84	Ribonuclease 3 OS=Homo sapiens OX=9606 GN=DROSHA PE=1 SV=2
Q02880|TOP2B_HUMAN	154.57	DNA topoisomerase 2-beta OS=Homo sapiens OX=9606 GN=TOP2B PE=1 SV=3
O14654|IRS4_HUMAN	154.24	Insulin receptor substrate 4 OS=Homo sapiens OX=9606 GN=IRS4 PE=1 SV=1
Q13247|SRSF6_HUMAN	154.12	Serine/arginine-rich splicing factor 6 OS=Homo sapiens OX=9606 GN=SRSF6 PE=1 SV=2
Q9BUJ2|HNRL1_HUMAN	153.99	Heterogeneous nuclear ribonucleoprotein U-like protein 1 OS=Homo sapiens OX=9606 GN=HNRNPUL1 PE=1 SV=2
O75955|FLOT1_HUMAN	153.74	Flotillin-1 OS=Homo sapiens OX=9606 GN=FLOT1 PE=1 SV=3
P62249|RS16_HUMAN	152.4	40S ribosomal protein S16 OS=Homo sapiens OX=9606 GN=RPS16 PE=1 SV=2
Q8NC51|PAIRB_HUMAN	152.08	Plasminogen activator inhibitor 1 RNA-binding protein OS=Homo sapiens OX=9606 GN=SERBP1 PE=1 SV=2
Q12905|ILF2_HUMAN	150.9	Interleukin enhancer-binding factor 2 OS=Homo sapiens OX=9606 GN=ILF2 PE=1 SV=2
P04899|GNAI2_HUMAN	150.28	Guanine nucleotide-binding protein G(i) subunit alpha-2 OS=Homo sapiens OX=9606 GN=GNAI2 PE=1 SV=3
O15511|ARPC5_HUMAN	150.03	Actin-related protein 2/3 complex subunit 5 OS=Homo sapiens OX=9606 GN=ARPC5 PE=1 SV=3
Q9BZF9|UACA_HUMAN	148.37	Uveal autoantigen with coiled-coil domains and ankyrin repeats OS=Homo sapiens OX=9606 GN=UACA PE=1 SV=2
P62847|RS24_HUMAN	147.83	40S ribosomal protein S24 OS=Homo sapiens OX=9606 GN=RPS24 PE=1 SV=1
Q8WYQ5|DGCR8_HUMAN	147.34	Microprocessor complex subunit DGCR8 OS=Homo sapiens OX=9606 GN=DGCR8 PE=1 SV=1
P46781|RS9_HUMAN	146.54	40S ribosomal protein S9 OS=Homo sapiens OX=9606 GN=RPS9 PE=1 SV=3
Q01130|SRSF2_HUMAN	146.44	Serine/arginine-rich splicing factor 2 OS=Homo sapiens OX=9606 GN=SRSF2 PE=1 SV=4
Q86V48|LUZP1_HUMAN	146.42	Leucine zipper protein 1 OS=Homo sapiens OX=9606 GN=LUZP1 PE=1 SV=2
P07305|H10_HUMAN	145.09	Histone H1.0 OS=Homo sapiens OX=9606 GN=H1-0 PE=1 SV=3
P13987|CD59_HUMAN	145.05	CD59 glycoprotein OS=Homo sapiens OX=9606 GN=CD59 PE=1 SV=1
Q5VTL8|PR38B_HUMAN	144.61	Pre-mRNA-splicing factor 38B OS=Homo sapiens OX=9606 GN=PRPF38B PE=1 SV=1
Q9BZE4|GTPB4_HUMAN	144.53	GTP-binding protein 4 OS=Homo sapiens OX=9606 GN=GTPBP4 PE=1 SV=3
P38646|GRP75_HUMAN	144.46	Stress-70 protein mitochondrial OS=Homo sapiens OX=9606 GN=HSPA9 PE=1 SV=2
Q9P258|RCC2_HUMAN	144.07	Protein RCC2 OS=Homo sapiens OX=9606 GN=RCC2 PE=1 SV=2
Q13243|SRSF5_HUMAN	144.03	Serine/arginine-rich splicing factor 5 OS=Homo sapiens OX=9606 GN=SRSF5 PE=1 SV=1
Q9NW13|RBM28_HUMAN	143.08	RNA-binding protein 28 OS=Homo sapiens OX=9606 GN=RBM28 PE=1 SV=3
Q7L014|DDX46_HUMAN	143.02	Probable ATP-dependent RNA helicase DDX46 OS=Homo sapiens OX=9606 GN=DDX46 PE=1 SV=2
Q96C19|EFHD2_HUMAN	143.01	EF-hand domain-containing protein D2 OS=Homo sapiens OX=9606 GN=EFHD2 PE=1 SV=1
Q01081|U2AF1_HUMAN	142.24	Splicing factor U2AF 35 kDa subunit OS=Homo sapiens OX=9606 GN=U2AF1 PE=1 SV=3
P62244|RS15A_HUMAN	142.06	40S ribosomal protein S15a OS=Homo sapiens OX=9606 GN=RPS15A PE=1 SV=2
Q96II8|LRCH3_HUMAN	141.94	DISP complex protein LRCH3 OS=Homo sapiens OX=9606 GN=LRCH3 PE=1 SV=2
Q92747|ARC1A_HUMAN	141.66	Actin-related protein 2/3 complex subunit 1A OS=Homo sapiens OX=9606 GN=ARPC1A PE=1 SV=2
P05455|LA_HUMAN	140.65	Lupus La protein OS=Homo sapiens OX=9606 GN=SSB PE=1 SV=2
Q9UNX3|RL26L_HUMAN	138.96	60S ribosomal protein L26-like 1 OS=Homo sapiens OX=9606 GN=RPL26L1 PE=1 SV=1
Q9Y2W1|TR150_HUMAN	138.85	Thyroid hormone receptor-associated protein 3 OS=Homo sapiens OX=9606 GN=THRAP3 PE=1 SV=2
Q9NX58|LYAR_HUMAN	137.75	Cell growth-regulating nucleolar protein OS=Homo sapiens OX=9606 GN=LYAR PE=1 SV=2
P63096|GNAI1_HUMAN	137.16	Guanine nucleotide-binding protein G(i) subunit alpha-1 OS=Homo sapiens OX=9606 GN=GNAI1 PE=1 SV=2
Q13595|TRA2A_HUMAN	137.15	Transformer-2 protein homolog alpha OS=Homo sapiens OX=9606 GN=TRA2A PE=1 SV=1
Q15393|SF3B3_HUMAN	137.01	Splicing factor 3B subunit 3 OS=Homo sapiens OX=9606 GN=SF3B3 PE=1 SV=4
Q13813|SPTN1_HUMAN	136.69	Spectrin alpha chain non-erythrocytic 1 OS=Homo sapiens OX=9606 GN=SPTAN1 PE=1 SV=3
Q12792|TWF1_HUMAN	136.42	Twinfilin-1 OS=Homo sapiens OX=9606 GN=TWF1 PE=1 SV=3
O60506|HNRPQ_HUMAN	136.35	Heterogeneous nuclear ribonucleoprotein Q OS=Homo sapiens OX=9606 GN=SYNCRIP PE=1 SV=2
P46087|NOP2_HUMAN	135.42	Probable 28S rRNA (cytosine(4447)-C(5))-methyltransferase OS=Homo sapiens OX=9606 GN=NOP2 PE=1 SV=2
P08865|RSSA_HUMAN	134.84	40S ribosomal protein SA OS=Homo sapiens OX=9606 GN=RPSA PE=1 SV=4
Q8IWS0|PHF6_HUMAN	134.65	PHD finger protein 6 OS=Homo sapiens OX=9606 GN=PHF6 PE=1 SV=1
Q15365|PCBP1_HUMAN	133.87	Poly(rC)-binding protein 1 OS=Homo sapiens OX=9606 GN=PCBP1 PE=1 SV=2
P83731|RL24_HUMAN	133.17	60S ribosomal protein L24 OS=Homo sapiens OX=9606 GN=RPL24 PE=1 SV=1
Q15366|PCBP2_HUMAN	133.14	Poly(rC)-binding protein 2 OS=Homo sapiens OX=9606 GN=PCBP2 PE=1 SV=1
Q9BUP0|EFHD1_HUMAN	132.68	EF-hand domain-containing protein D1 OS=Homo sapiens OX=9606 GN=EFHD1 PE=1 SV=1
Q14247|SRC8_HUMAN	132.5	Src substrate cortactin OS=Homo sapiens OX=9606 GN=CTTN PE=1 SV=2
O95793|STAU1_HUMAN	132.34	Double-stranded RNA-binding protein Staufen homolog 1 OS=Homo sapiens OX=9606 GN=STAU1 PE=1 SV=2
Q14562|DHX8_HUMAN	131.85	ATP-dependent RNA helicase DHX8 OS=Homo sapiens OX=9606 GN=DHX8 PE=1 SV=1
Q9NZI8|IF2B1_HUMAN	131.23	Insulin-like growth factor 2 mRNA-binding protein 1 OS=Homo sapiens OX=9606 GN=IGF2BP1 PE=1 SV=2
P52292|IMA1_HUMAN	131.12	Importin subunit alpha-1 OS=Homo sapiens OX=9606 GN=KPNA2 PE=1 SV=1
P05387|RLA2_HUMAN	131.06	60S acidic ribosomal protein P2 OS=Homo sapiens OX=9606 GN=RPLP2 PE=1 SV=1
P08708|RS17_HUMAN	130.59	40S ribosomal protein S17 OS=Homo sapiens OX=9606 GN=RPS17 PE=1 SV=2
Q96ME7|ZN512_HUMAN	130.18	Zinc finger protein 512 OS=Homo sapiens OX=9606 GN=ZNF512 PE=1 SV=2
P10809|CH60_HUMAN	129.85	60 kDa heat shock protein mitochondrial OS=Homo sapiens OX=9606 GN=HSPD1 PE=1 SV=2
Q96HS1|PGAM5_HUMAN	129.63	Serine/threonine-protein phosphatase PGAM5 mitochondrial OS=Homo sapiens OX=9606 GN=PGAM5 PE=1 SV=2
P42677|RS27_HUMAN	128.35	40S ribosomal protein S27 OS=Homo sapiens OX=9606 GN=RPS27 PE=1 SV=3
Q9NX63|MIC19_HUMAN	127.73	MICOS complex subunit MIC19 OS=Homo sapiens OX=9606 GN=CHCHD3 PE=1 SV=1
Q14254|FLOT2_HUMAN	127.34	Flotillin-2 OS=Homo sapiens OX=9606 GN=FLOT2 PE=1 SV=2
P13010|XRCC5_HUMAN	126.82	X-ray repair cross-complementing protein 5 OS=Homo sapiens OX=9606 GN=XRCC5 PE=1 SV=3
P28289|TMOD1_HUMAN	125.47	Tropomodulin-1 OS=Homo sapiens OX=9606 GN=TMOD1 PE=1 SV=1
P19525|E2AK2_HUMAN	125.32	Interferon-induced double-stranded RNA-activated protein kinase OS=Homo sapiens OX=9606 GN=EIF2AK2 PE=1 SV=2
O15226|NKRF_HUMAN	125.15	NF-kappa-B-repressing factor OS=Homo sapiens OX=9606 GN=NKRF PE=1 SV=2
Q8TDN6|BRX1_HUMAN	124.45	Ribosome biogenesis protein BRX1 homolog OS=Homo sapiens OX=9606 GN=BRIX1 PE=1 SV=2
P51991|ROA3_HUMAN	123.16	Heterogeneous nuclear ribonucleoprotein A3 OS=Homo sapiens OX=9606 GN=HNRNPA3 PE=1 SV=2
P49207|RL34_HUMAN	122.7	60S ribosomal protein L34 OS=Homo sapiens OX=9606 GN=RPL34 PE=1 SV=3
Q969Q0|RL36L_HUMAN	121.49	60S ribosomal protein L36a-like OS=Homo sapiens OX=9606 GN=RPL36AL PE=1 SV=3
Q13435|SF3B2_HUMAN	121.3	Splicing factor 3B subunit 2 OS=Homo sapiens OX=9606 GN=SF3B2 PE=1 SV=2
Q66PJ3|AR6P4_HUMAN	121.29	ADP-ribosylation factor-like protein 6-interacting protein 4 OS=Homo sapiens OX=9606 GN=ARL6IP4 PE=1 SV=2
P62995|TRA2B_HUMAN	121.05	Transformer-2 protein homolog beta OS=Homo sapiens OX=9606 GN=TRA2B PE=1 SV=1
Q9Y3U8|RL36_HUMAN	121.02	60S ribosomal protein L36 OS=Homo sapiens OX=9606 GN=RPL36 PE=1 SV=3
Q96EY7|PTCD3_HUMAN	119.85	Pentatricopeptide repeat domain-containing protein 3 mitochondrial OS=Homo sapiens OX=9606 GN=PTCD3 PE=1 SV=3
O60264|SMCA5_HUMAN	116.64	SWI/SNF-related matrix-associated actin-dependent regulator of chromatin subfamily A member 5 OS=Homo sapiens OX=9606 GN=SMARCA5 PE=1 SV=1
P46778|RL21_HUMAN	116.41	60S ribosomal protein L21 OS=Homo sapiens OX=9606 GN=RPL21 PE=1 SV=2
P14678|RSMB_HUMAN	115.19	Small nuclear ribonucleoprotein-associated proteins B and B' OS=Homo sapiens OX=9606 GN=SNRPB PE=1 SV=2
O14639|ABLM1_HUMAN	113.81	Actin-binding LIM protein 1 OS=Homo sapiens OX=9606 GN=ABLIM1 PE=1 SV=3
Q8NAV1|PR38A_HUMAN	112.63	Pre-mRNA-splicing factor 38A OS=Homo sapiens OX=9606 GN=PRPF38A PE=1 SV=1
P63173|RL38_HUMAN	112.52	60S ribosomal protein L38 OS=Homo sapiens OX=9606 GN=RPL38 PE=1 SV=2
P62316|SMD2_HUMAN	112.22	Small nuclear ribonucleoprotein Sm D2 OS=Homo sapiens OX=9606 GN=SNRPD2 PE=1 SV=1
P60866|RS20_HUMAN	112.08	40S ribosomal protein S20 OS=Homo sapiens OX=9606 GN=RPS20 PE=1 SV=1
O15145|ARPC3_HUMAN	112.01	Actin-related protein 2/3 complex subunit 3 OS=Homo sapiens OX=9606 GN=ARPC3 PE=1 SV=3
Q96IZ0|PAWR_HUMAN	111.43	PRKC apoptosis WT1 regulator protein OS=Homo sapiens OX=9606 GN=PAWR PE=1 SV=1
Q9UKV3|ACINU_HUMAN	111.32	Apoptotic chromatin condensation inducer in the nucleus OS=Homo sapiens OX=9606 GN=ACIN1 PE=1 SV=2
P27348|1433T_HUMAN	111.07	14-3-3 protein theta OS=Homo sapiens OX=9606 GN=YWHAQ PE=1 SV=1
Q9ULV4|COR1C_HUMAN	109.54	Coronin-1C OS=Homo sapiens OX=9606 GN=CORO1C PE=1 SV=1
P62899|RL31_HUMAN	109.47	60S ribosomal protein L31 OS=Homo sapiens OX=9606 GN=RPL31 PE=1 SV=1
P55265|DSRAD_HUMAN	109.04	Double-stranded RNA-specific adenosine deaminase OS=Homo sapiens OX=9606 GN=ADAR PE=1 SV=4
P35251|RFC1_HUMAN	108.99	Replication factor C subunit 1 OS=Homo sapiens OX=9606 GN=RFC1 PE=1 SV=4
Q6PKG0|LARP1_HUMAN	108.63	La-related protein 1 OS=Homo sapiens OX=9606 GN=LARP1 PE=1 SV=2
P22087|FBRL_HUMAN	108.44	rRNA 2'-O-methyltransferase fibrillarin OS=Homo sapiens OX=9606 GN=FBL PE=1 SV=2
Q9H0D6|XRN2_HUMAN	108.43	5'-3' exoribonuclease 2 OS=Homo sapiens OX=9606 GN=XRN2 PE=1 SV=1
Q9UBI6|GBG12_HUMAN	107.83	Guanine nucleotide-binding protein G(I)/G(S)/G(O) subunit gamma-12 OS=Homo sapiens OX=9606 GN=GNG12 PE=1 SV=3
Q06830|PRDX1_HUMAN	107.64	Peroxiredoxin-1 OS=Homo sapiens OX=9606 GN=PRDX1 PE=1 SV=1
P62841|RS15_HUMAN	107	40S ribosomal protein S15 OS=Homo sapiens OX=9606 GN=RPS15 PE=1 SV=2
Q8NFW8|NEUA_HUMAN	106.82	N-acylneuraminate cytidylyltransferase OS=Homo sapiens OX=9606 GN=CMAS PE=1 SV=2
P83881|RL36A_HUMAN	105.85	60S ribosomal protein L36a OS=Homo sapiens OX=9606 GN=RPL36A PE=1 SV=2
Q13428|TCOF_HUMAN	105.47	Treacle protein OS=Homo sapiens OX=9606 GN=TCOF1 PE=1 SV=3
Q9BRJ6|CG050_HUMAN	104.45	Uncharacterized protein C7orf50 OS=Homo sapiens OX=9606 GN=C7orf50 PE=1 SV=1
Q92665|RT31_HUMAN	104.14	28S ribosomal protein S31 mitochondrial OS=Homo sapiens OX=9606 GN=MRPS31 PE=1 SV=3
P26599|PTBP1_HUMAN	102.82	Polypyrimidine tract-binding protein 1 OS=Homo sapiens OX=9606 GN=PTBP1 PE=1 SV=1
Q8NE71|ABCF1_HUMAN	101.24	ATP-binding cassette sub-family F member 1 OS=Homo sapiens OX=9606 GN=ABCF1 PE=1 SV=2
Q4VCS5|AMOT_HUMAN	101.1	Angiomotin OS=Homo sapiens OX=9606 GN=AMOT PE=1 SV=1
Q5SSJ5|HP1B3_HUMAN	100.64	Heterochromatin protein 1-binding protein 3 OS=Homo sapiens OX=9606 GN=HP1BP3 PE=1 SV=1
P51398|RT29_HUMAN	100.17	28S ribosomal protein S29 mitochondrial OS=Homo sapiens OX=9606 GN=DAP3 PE=1 SV=1
P36542|ATPG_HUMAN	99.75	ATP synthase subunit gamma mitochondrial OS=Homo sapiens OX=9606 GN=ATP5F1C PE=1 SV=1
Q9BWF3|RBM4_HUMAN	99.34	RNA-binding protein 4 OS=Homo sapiens OX=9606 GN=RBM4 PE=1 SV=1
P61513|RL37A_HUMAN	98.76	60S ribosomal protein L37a OS=Homo sapiens OX=9606 GN=RPL37A PE=1 SV=2
Q9Y2X3|NOP58_HUMAN	98.54	Nucleolar protein 58 OS=Homo sapiens OX=9606 GN=NOP58 PE=1 SV=1
Q01082|SPTB2_HUMAN	97.39	Spectrin beta chain non-erythrocytic 1 OS=Homo sapiens OX=9606 GN=SPTBN1 PE=1 SV=2
P62258|1433E_HUMAN	97.1	14-3-3 protein epsilon OS=Homo sapiens OX=9606 GN=YWHAE PE=1 SV=1
O95104|SCAF4_HUMAN	96.15	SR-related and CTD-associated factor 4 OS=Homo sapiens OX=9606 GN=SCAF4 PE=1 SV=3
Q9ULJ8|NEB1_HUMAN	94.63	Neurabin-1 OS=Homo sapiens OX=9606 GN=PPP1R9A PE=1 SV=2
P49411|EFTU_HUMAN	94.37	Elongation factor Tu mitochondrial OS=Homo sapiens OX=9606 GN=TUFM PE=1 SV=2
O60783|RT14_HUMAN	94.13	28S ribosomal protein S14 mitochondrial OS=Homo sapiens OX=9606 GN=MRPS14 PE=1 SV=1
Q9BYK8|HELZ2_HUMAN	94.04	Helicase with zinc finger domain 2 OS=Homo sapiens OX=9606 GN=HELZ2 PE=1 SV=6
P18077|RL35A_HUMAN	93.72	60S ribosomal protein L35a OS=Homo sapiens OX=9606 GN=RPL35A PE=1 SV=2
Q07157|ZO1_HUMAN	92.95	Tight junction protein ZO-1 OS=Homo sapiens OX=9606 GN=TJP1 PE=1 SV=3
O43175|SERA_HUMAN	92.9	D-3-phosphoglycerate dehydrogenase OS=Homo sapiens OX=9606 GN=PHGDH PE=1 SV=4
P23528|COF1_HUMAN	92.37	Cofilin-1 OS=Homo sapiens OX=9606 GN=CFL1 PE=1 SV=3
O43390|HNRPR_HUMAN	92.02	Heterogeneous nuclear ribonucleoprotein R OS=Homo sapiens OX=9606 GN=HNRNPR PE=1 SV=1
P35637|FUS_HUMAN	91.25	RNA-binding protein FUS OS=Homo sapiens OX=9606 GN=FUS PE=1 SV=1
Q96E39|RMXL1_HUMAN	91.01	RNA binding motif protein X-linked-like-1 OS=Homo sapiens OX=9606 GN=RBMXL1 PE=1 SV=1
Q96PK6|RBM14_HUMAN	90.98	RNA-binding protein 14 OS=Homo sapiens OX=9606 GN=RBM14 PE=1 SV=2
O00425|IF2B3_HUMAN	90.81	Insulin-like growth factor 2 mRNA-binding protein 3 OS=Homo sapiens OX=9606 GN=IGF2BP3 PE=1 SV=2
O60832|DKC1_HUMAN	90.77	H/ACA ribonucleoprotein complex subunit DKC1 OS=Homo sapiens OX=9606 GN=DKC1 PE=1 SV=3
Q96T37|RBM15_HUMAN	89.68	RNA-binding protein 15 OS=Homo sapiens OX=9606 GN=RBM15 PE=1 SV=2
O75494|SRS10_HUMAN	89.62	Serine/arginine-rich splicing factor 10 OS=Homo sapiens OX=9606 GN=SRSF10 PE=1 SV=1
Q9BPX5|ARP5L_HUMAN	89.58	Actin-related protein 2/3 complex subunit 5-like protein OS=Homo sapiens OX=9606 GN=ARPC5L PE=1 SV=1
P09012|SNRPA_HUMAN	89.29	U1 small nuclear ribonucleoprotein A OS=Homo sapiens OX=9606 GN=SNRPA PE=1 SV=3
P41091|IF2G_HUMAN	88.9	Eukaryotic translation initiation factor 2 subunit 3 OS=Homo sapiens OX=9606 GN=EIF2S3 PE=1 SV=3
P37108|SRP14_HUMAN	87.58	Signal recognition particle 14 kDa protein OS=Homo sapiens OX=9606 GN=SRP14 PE=1 SV=2
Q86VM9|ZCH18_HUMAN	87.55	Zinc finger CCCH domain-containing protein 18 OS=Homo sapiens OX=9606 GN=ZC3H18 PE=1 SV=2
P35250|RFC2_HUMAN	87.07	Replication factor C subunit 2 OS=Homo sapiens OX=9606 GN=RFC2 PE=1 SV=3
Q8IY81|SPB1_HUMAN	86.5	pre-rRNA 2'-O-ribose RNA methyltransferase FTSJ3 OS=Homo sapiens OX=9606 GN=FTSJ3 PE=1 SV=2
Q15050|RRS1_HUMAN	86.36	Ribosome biogenesis regulatory protein homolog OS=Homo sapiens OX=9606 GN=RRS1 PE=1 SV=2
Q13263|TIF1B_HUMAN	86.05	Transcription intermediary factor 1-beta OS=Homo sapiens OX=9606 GN=TRIM28 PE=1 SV=5
Q8N9T8|KRI1_HUMAN	85.88	Protein KRI1 homolog OS=Homo sapiens OX=9606 GN=KRI1 PE=1 SV=3
Q99848|EBP2_HUMAN	85.26	Probable rRNA-processing protein EBP2 OS=Homo sapiens OX=9606 GN=EBNA1BP2 PE=1 SV=2
Q9GZR7|DDX24_HUMAN	84.6	ATP-dependent RNA helicase DDX24 OS=Homo sapiens OX=9606 GN=DDX24 PE=1 SV=1
P62314|SMD1_HUMAN	83.46	Small nuclear ribonucleoprotein Sm D1 OS=Homo sapiens OX=9606 GN=SNRPD1 PE=1 SV=1
Q9Y285|SYFA_HUMAN	83.17	Phenylalanine--tRNA ligase alpha subunit OS=Homo sapiens OX=9606 GN=FARSA PE=1 SV=3
Q9H0S4|DDX47_HUMAN	82.64	Probable ATP-dependent RNA helicase DDX47 OS=Homo sapiens OX=9606 GN=DDX47 PE=1 SV=1
Q8TDD1|DDX54_HUMAN	80.6	ATP-dependent RNA helicase DDX54 OS=Homo sapiens OX=9606 GN=DDX54 PE=1 SV=2
Q07666|KHDR1_HUMAN	80.41	KH domain-containing RNA-binding signal transduction-associated protein 1 OS=Homo sapiens OX=9606 GN=KHDRBS1 PE=1 SV=1
P42696|RBM34_HUMAN	78.58	RNA-binding protein 34 OS=Homo sapiens OX=9606 GN=RBM34 PE=1 SV=2
P09651|ROA1_HUMAN	78.25	Heterogeneous nuclear ribonucleoprotein A1 OS=Homo sapiens OX=9606 GN=HNRNPA1 PE=1 SV=5
Q9NVI7|ATD3A_HUMAN	77.93	ATPase family AAA domain-containing protein 3A OS=Homo sapiens OX=9606 GN=ATAD3A PE=1 SV=2
P82675|RT05_HUMAN	77.19	28S ribosomal protein S5 mitochondrial OS=Homo sapiens OX=9606 GN=MRPS5 PE=1 SV=2
Q14241|ELOA1_HUMAN	76.14	Elongin-A OS=Homo sapiens OX=9606 GN=ELOA PE=1 SV=2
P28288|ABCD3_HUMAN	75.81	ATP-binding cassette sub-family D member 3 OS=Homo sapiens OX=9606 GN=ABCD3 PE=1 SV=1
Q8WXA9|SREK1_HUMAN	75.58	Splicing regulatory glutamine/lysine-rich protein 1 OS=Homo sapiens OX=9606 GN=SREK1 PE=1 SV=1
O43293|DAPK3_HUMAN	74.75	Death-associated protein kinase 3 OS=Homo sapiens OX=9606 GN=DAPK3 PE=1 SV=1
Q9BQ75|CMS1_HUMAN	73.89	Protein CMSS1 OS=Homo sapiens OX=9606 GN=CMSS1 PE=1 SV=2
Q9HCE1|MOV10_HUMAN	73.33	Helicase MOV-10 OS=Homo sapiens OX=9606 GN=MOV10 PE=1 SV=2
P17987|TCPA_HUMAN	72.95	T-complex protein 1 subunit alpha OS=Homo sapiens OX=9606 GN=TCP1 PE=1 SV=1
Q5T8P6|RBM26_HUMAN	72.93	RNA-binding protein 26 OS=Homo sapiens OX=9606 GN=RBM26 PE=1 SV=3
O75607|NPM3_HUMAN	72.92	Nucleoplasmin-3 OS=Homo sapiens OX=9606 GN=NPM3 PE=1 SV=3
Q9Y3I0|RTCB_HUMAN	72.86	RNA-splicing ligase RtcB homolog OS=Homo sapiens OX=9606 GN=RTCB PE=1 SV=1
P51116|FXR2_HUMAN	72.55	Fragile X mental retardation syndrome-related protein 2 OS=Homo sapiens OX=9606 GN=FXR2 PE=1 SV=2
Q71DI3|H32_HUMAN	71.76	Histone H3.2 OS=Homo sapiens OX=9606 GN=H3C15 PE=1 SV=3
Q12789|TF3C1_HUMAN	70.91	General transcription factor 3C polypeptide 1 OS=Homo sapiens OX=9606 GN=GTF3C1 PE=1 SV=4
Q9BQ67|GRWD1_HUMAN	70.33	Glutamate-rich WD repeat-containing protein 1 OS=Homo sapiens OX=9606 GN=GRWD1 PE=1 SV=1
Q9UII4|HERC5_HUMAN	70.08	E3 ISG15--protein ligase HERC5 OS=Homo sapiens OX=9606 GN=HERC5 PE=1 SV=2
Q14257|RCN2_HUMAN	69.74	Reticulocalbin-2 OS=Homo sapiens OX=9606 GN=RCN2 PE=1 SV=1
P84090|ERH_HUMAN	68.35	Enhancer of rudimentary homolog OS=Homo sapiens OX=9606 GN=ERH PE=1 SV=1
Q96KR1|ZFR_HUMAN	68.08	Zinc finger RNA-binding protein OS=Homo sapiens OX=9606 GN=ZFR PE=1 SV=2
Q9UIG0|BAZ1B_HUMAN	67.98	Tyrosine-protein kinase BAZ1B OS=Homo sapiens OX=9606 GN=BAZ1B PE=1 SV=2
Q5T3I0|GPTC4_HUMAN	67.98	G patch domain-containing protein 4 OS=Homo sapiens OX=9606 GN=GPATCH4 PE=1 SV=2
Q14978|NOLC1_HUMAN	67.98	Nucleolar and coiled-body phosphoprotein 1 OS=Homo sapiens OX=9606 GN=NOLC1 PE=1 SV=2
Q92552|RT27_HUMAN	67.79	28S ribosomal protein S27 mitochondrial OS=Homo sapiens OX=9606 GN=MRPS27 PE=1 SV=3
P61981|1433G_HUMAN	67.66	14-3-3 protein gamma OS=Homo sapiens OX=9606 GN=YWHAG PE=1 SV=2
Q13242|SRSF9_HUMAN	66.69	Serine/arginine-rich splicing factor 9 OS=Homo sapiens OX=9606 GN=SRSF9 PE=1 SV=1
O95425|SVIL_HUMAN	65.74	Supervillin OS=Homo sapiens OX=9606 GN=SVIL PE=1 SV=2
Q9Y3B7|RM11_HUMAN	65.55	39S ribosomal protein L11 mitochondrial OS=Homo sapiens OX=9606 GN=MRPL11 PE=1 SV=1
P25398|RS12_HUMAN	65.52	40S ribosomal protein S12 OS=Homo sapiens OX=9606 GN=RPS12 PE=1 SV=3
Q49A26|GLYR1_HUMAN	65.47	Putative oxidoreductase GLYR1 OS=Homo sapiens OX=9606 GN=GLYR1 PE=1 SV=4
Q99590|SCAFB_HUMAN	65.23	Protein SCAF11 OS=Homo sapiens OX=9606 GN=SCAF11 PE=1 SV=2
O00411|RPOM_HUMAN	64.6	DNA-directed RNA polymerase mitochondrial OS=Homo sapiens OX=9606 GN=POLRMT PE=1 SV=2
Q14980|NUMA1_HUMAN	63.55	Nuclear mitotic apparatus protein 1 OS=Homo sapiens OX=9606 GN=NUMA1 PE=1 SV=2
Q9BTC0|DIDO1_HUMAN	63.39	Death-inducer obliterator 1 OS=Homo sapiens OX=9606 GN=DIDO1 PE=1 SV=5
Q06787|FMR1_HUMAN	63.12	Synaptic functional regulator FMR1 OS=Homo sapiens OX=9606 GN=FMR1 PE=1 SV=1
Q13601|KRR1_HUMAN	63.01	KRR1 small subunit processome component homolog OS=Homo sapiens OX=9606 GN=KRR1 PE=1 SV=4
Q9Y520|PRC2C_HUMAN	62.01	Protein PRRC2C OS=Homo sapiens OX=9606 GN=PRRC2C PE=1 SV=4
Q5SW79|CE170_HUMAN	61.93	Centrosomal protein of 170 kDa OS=Homo sapiens OX=9606 GN=CEP170 PE=1 SV=1
Q7Z2T5|TRM1L_HUMAN	61.86	TRMT1-like protein OS=Homo sapiens OX=9606 GN=TRMT1L PE=1 SV=2
P32969|RL9_HUMAN	60.57	60S ribosomal protein L9 OS=Homo sapiens OX=9606 GN=RPL9 PE=1 SV=1
Q9Y6A4|CFA20_HUMAN	59.92	Cilia- and flagella-associated protein 20 OS=Homo sapiens OX=9606 GN=CFAP20 PE=1 SV=1
Q9NQT5|EXOS3_HUMAN	59.88	Exosome complex component RRP40 OS=Homo sapiens OX=9606 GN=EXOSC3 PE=1 SV=3
Q14690|RRP5_HUMAN	59.81	Protein RRP5 homolog OS=Homo sapiens OX=9606 GN=PDCD11 PE=1 SV=3
P62861|RS30_HUMAN	58.77	40S ribosomal protein S30 OS=Homo sapiens OX=9606 GN=FAU PE=1 SV=1
O15381|NVL_HUMAN	58.7	Nuclear valosin-containing protein-like OS=Homo sapiens OX=9606 GN=NVL PE=1 SV=1
Q5C9Z4|NOM1_HUMAN	58.56	Nucleolar MIF4G domain-containing protein 1 OS=Homo sapiens OX=9606 GN=NOM1 PE=1 SV=1
Q9UMS4|PRP19_HUMAN	58.35	Pre-mRNA-processing factor 19 OS=Homo sapiens OX=9606 GN=PRPF19 PE=1 SV=1
P14866|HNRPL_HUMAN	58.34	Heterogeneous nuclear ribonucleoprotein L OS=Homo sapiens OX=9606 GN=HNRNPL PE=1 SV=2
Q9Y3D9|RT23_HUMAN	57.91	28S ribosomal protein S23 mitochondrial OS=Homo sapiens OX=9606 GN=MRPS23 PE=1 SV=2
P51114|FXR1_HUMAN	57.76	Fragile X mental retardation syndrome-related protein 1 OS=Homo sapiens OX=9606 GN=FXR1 PE=1 SV=3
P05386|RLA1_HUMAN	57.28	60S acidic ribosomal protein P1 OS=Homo sapiens OX=9606 GN=RPLP1 PE=1 SV=1
Q9Y2R9|RT07_HUMAN	57.18	28S ribosomal protein S7 mitochondrial OS=Homo sapiens OX=9606 GN=MRPS7 PE=1 SV=2
P62306|RUXF_HUMAN	57.09	Small nuclear ribonucleoprotein F OS=Homo sapiens OX=9606 GN=SNRPF PE=1 SV=1
A4UGR9|XIRP2_HUMAN	56.74	Xin actin-binding repeat-containing protein 2 OS=Homo sapiens OX=9606 GN=XIRP2 PE=1 SV=2
Q15427|SF3B4_HUMAN	56.56	Splicing factor 3B subunit 4 OS=Homo sapiens OX=9606 GN=SF3B4 PE=1 SV=1
A6NHT5|HMX3_HUMAN	56.34	Homeobox protein HMX3 OS=Homo sapiens OX=9606 GN=HMX3 PE=1 SV=1
Q9Y399|RT02_HUMAN	55.29	28S ribosomal protein S2 mitochondrial OS=Homo sapiens OX=9606 GN=MRPS2 PE=1 SV=1
O43663|PRC1_HUMAN	55.06	Protein regulator of cytokinesis 1 OS=Homo sapiens OX=9606 GN=PRC1 PE=1 SV=2
Q9H7E9|CH033_HUMAN	53.82	UPF0488 protein C8orf33 OS=Homo sapiens OX=9606 GN=C8orf33 PE=1 SV=1
P82673|RT35_HUMAN	53.74	28S ribosomal protein S35 mitochondrial OS=Homo sapiens OX=9606 GN=MRPS35 PE=1 SV=1
P15531|NDKA_HUMAN	53.74	Nucleoside diphosphate kinase A OS=Homo sapiens OX=9606 GN=NME1 PE=1 SV=1
Q8NCA5|FA98A_HUMAN	53.18	Protein FAM98A OS=Homo sapiens OX=9606 GN=FAM98A PE=1 SV=2
Q8WTT2|NOC3L_HUMAN	53.1	Nucleolar complex protein 3 homolog OS=Homo sapiens OX=9606 GN=NOC3L PE=1 SV=1
P49711|CTCF_HUMAN	52.21	Transcriptional repressor CTCF OS=Homo sapiens OX=9606 GN=CTCF PE=1 SV=1
Q7L4I2|RSRC2_HUMAN	51.76	Arginine/serine-rich coiled-coil protein 2 OS=Homo sapiens OX=9606 GN=RSRC2 PE=1 SV=1
Q03001|DYST_HUMAN	51.69	Dystonin OS=Homo sapiens OX=9606 GN=DST PE=1 SV=4
Q8N2M8|CLASR_HUMAN	51.5	CLK4-associating serine/arginine rich protein OS=Homo sapiens OX=9606 GN=CLASRP PE=1 SV=4
Q10589|BST2_HUMAN	51.4	Bone marrow stromal antigen 2 OS=Homo sapiens OX=9606 GN=BST2 PE=1 SV=1
Q14669|TRIPC_HUMAN	50.27	E3 ubiquitin-protein ligase TRIP12 OS=Homo sapiens OX=9606 GN=TRIP12 PE=1 SV=1
P23246|SFPQ_HUMAN	49.46	Splicing factor proline- and glutamine-rich OS=Homo sapiens OX=9606 GN=SFPQ PE=1 SV=2
Q86VH2|KIF27_HUMAN	49.4	Kinesin-like protein KIF27 OS=Homo sapiens OX=9606 GN=KIF27 PE=1 SV=1
O15042|SR140_HUMAN	48.71	U2 snRNP-associated SURP motif-containing protein OS=Homo sapiens OX=9606 GN=U2SURP PE=1 SV=2
Q92974|ARHG2_HUMAN	48.5	Rho guanine nucleotide exchange factor 2 OS=Homo sapiens OX=9606 GN=ARHGEF2 PE=1 SV=4
Q9BZI7|REN3B_HUMAN	48.32	Regulator of nonsense transcripts 3B OS=Homo sapiens OX=9606 GN=UPF3B PE=1 SV=1
P62308|RUXG_HUMAN	48.1	Small nuclear ribonucleoprotein G OS=Homo sapiens OX=9606 GN=SNRPG PE=1 SV=1
P46940|IQGA1_HUMAN	47.74	Ras GTPase-activating-like protein IQGAP1 OS=Homo sapiens OX=9606 GN=IQGAP1 PE=1 SV=1
P07195|LDHB_HUMAN	47.21	L-lactate dehydrogenase B chain OS=Homo sapiens OX=9606 GN=LDHB PE=1 SV=2
O43684|BUB3_HUMAN	46.93	Mitotic checkpoint protein BUB3 OS=Homo sapiens OX=9606 GN=BUB3 PE=1 SV=1
Q9NRL2|BAZ1A_HUMAN	46.67	Bromodomain adjacent to zinc finger domain protein 1A OS=Homo sapiens OX=9606 GN=BAZ1A PE=1 SV=2
Q6UN15|FIP1_HUMAN	45.74	Pre-mRNA 3'-end-processing factor FIP1 OS=Homo sapiens OX=9606 GN=FIP1L1 PE=1 SV=1
P20042|IF2B_HUMAN	45.09	Eukaryotic translation initiation factor 2 subunit 2 OS=Homo sapiens OX=9606 GN=EIF2S2 PE=1 SV=2
Q9H8H2|DDX31_HUMAN	44.67	Probable ATP-dependent RNA helicase DDX31 OS=Homo sapiens OX=9606 GN=DDX31 PE=1 SV=2
Q07021|C1QBP_HUMAN	44.63	Complement component 1 Q subcomponent-binding protein mitochondrial OS=Homo sapiens OX=9606 GN=C1QBP PE=1 SV=1
Q9ULT8|HECD1_HUMAN	44.44	E3 ubiquitin-protein ligase HECTD1 OS=Homo sapiens OX=9606 GN=HECTD1 PE=1 SV=3
P04075|ALDOA_HUMAN	44.42	Fructose-bisphosphate aldolase A OS=Homo sapiens OX=9606 GN=ALDOA PE=1 SV=2
Q9Y2Q9|RT28_HUMAN	44.3	28S ribosomal protein S28 mitochondrial OS=Homo sapiens OX=9606 GN=MRPS28 PE=1 SV=1
Q92945|FUBP2_HUMAN	43.4	Far upstream element-binding protein 2 OS=Homo sapiens OX=9606 GN=KHSRP PE=1 SV=4
Q99496|RING2_HUMAN	43.28	E3 ubiquitin-protein ligase RING2 OS=Homo sapiens OX=9606 GN=RNF2 PE=1 SV=1
Q5RKV6|EXOS6_HUMAN	43.24	Exosome complex component MTR3 OS=Homo sapiens OX=9606 GN=EXOSC6 PE=1 SV=1
Q9UKJ3|GPTC8_HUMAN	42.5	G patch domain-containing protein 8 OS=Homo sapiens OX=9606 GN=GPATCH8 PE=1 SV=2
Q16630|CPSF6_HUMAN	41.9	Cleavage and polyadenylation specificity factor subunit 6 OS=Homo sapiens OX=9606 GN=CPSF6 PE=1 SV=2
Q9UBB9|TFP11_HUMAN	41.86	Tuftelin-interacting protein 11 OS=Homo sapiens OX=9606 GN=TFIP11 PE=1 SV=1
O75643|U520_HUMAN	41.82	U5 small nuclear ribonucleoprotein 200 kDa helicase OS=Homo sapiens OX=9606 GN=SNRNP200 PE=1 SV=2
P09234|RU1C_HUMAN	41.8	U1 small nuclear ribonucleoprotein C OS=Homo sapiens OX=9606 GN=SNRPC PE=1 SV=1
Q3KQU3|MA7D1_HUMAN	41.13	MAP7 domain-containing protein 1 OS=Homo sapiens OX=9606 GN=MAP7D1 PE=1 SV=1
Q9H6S0|YTDC2_HUMAN	38.98	3'-5' RNA helicase YTHDC2 OS=Homo sapiens OX=9606 GN=YTHDC2 PE=1 SV=2
Q9Y3B2|EXOS1_HUMAN	38.87	Exosome complex component CSL4 OS=Homo sapiens OX=9606 GN=EXOSC1 PE=1 SV=1
Q9UHI6|DDX20_HUMAN	38.59	Probable ATP-dependent RNA helicase DDX20 OS=Homo sapiens OX=9606 GN=DDX20 PE=1 SV=2
Q9NPD3|EXOS4_HUMAN	38.51	Exosome complex component RRP41 OS=Homo sapiens OX=9606 GN=EXOSC4 PE=1 SV=3
Q09472|EP300_HUMAN	38.34	Histone acetyltransferase p300 OS=Homo sapiens OX=9606 GN=EP300 PE=1 SV=2
Q9BU76|MMTA2_HUMAN	38.33	Multiple myeloma tumor-associated protein 2 OS=Homo sapiens OX=9606 GN=MMTAG2 PE=1 SV=1
P55081|MFAP1_HUMAN	38.1	Microfibrillar-associated protein 1 OS=Homo sapiens OX=9606 GN=MFAP1 PE=1 SV=2
P62891|RL39_HUMAN	37.96	60S ribosomal protein L39 OS=Homo sapiens OX=9606 GN=RPL39 PE=1 SV=2
O75909|CCNK_HUMAN	37.73	Cyclin-K OS=Homo sapiens OX=9606 GN=CCNK PE=1 SV=2
Q15287|RNPS1_HUMAN	36.99	RNA-binding protein with serine-rich domain 1 OS=Homo sapiens OX=9606 GN=RNPS1 PE=1 SV=1
E9PAV3|NACAM_HUMAN	36.63	Nascent polypeptide-associated complex subunit alpha muscle-specific form OS=Homo sapiens OX=9606 GN=NACA PE=1 SV=1
Q9BTD8|RBM42_HUMAN	36.57	RNA-binding protein 42 OS=Homo sapiens OX=9606 GN=RBM42 PE=1 SV=1
Q9P2M7|CING_HUMAN	36.46	Cingulin OS=Homo sapiens OX=9606 GN=CGN PE=1 SV=2
O94905|ERLN2_HUMAN	36.46	Erlin-2 OS=Homo sapiens OX=9606 GN=ERLIN2 PE=1 SV=1
Q8IZT6|ASPM_HUMAN	36.27	Abnormal spindle-like microcephaly-associated protein OS=Homo sapiens OX=9606 GN=ASPM PE=1 SV=2
P55072|TERA_HUMAN	35.7	Transitional endoplasmic reticulum ATPase OS=Homo sapiens OX=9606 GN=VCP PE=1 SV=4
P00338|LDHA_HUMAN	35.69	L-lactate dehydrogenase A chain OS=Homo sapiens OX=9606 GN=LDHA PE=1 SV=2
P48634|PRC2A_HUMAN	35.46	Protein PRRC2A OS=Homo sapiens OX=9606 GN=PRRC2A PE=1 SV=3
Q9BSD7|NTPCR_HUMAN	35.27	Cancer-related nucleoside-triphosphatase OS=Homo sapiens OX=9606 GN=NTPCR PE=1 SV=1
P31689|DNJA1_HUMAN	35.25	DnaJ homolog subfamily A member 1 OS=Homo sapiens OX=9606 GN=DNAJA1 PE=1 SV=2
O95831|AIFM1_HUMAN	34.72	Apoptosis-inducing factor 1 mitochondrial OS=Homo sapiens OX=9606 GN=AIFM1 PE=1 SV=1
P33992|MCM5_HUMAN	33.81	DNA replication licensing factor MCM5 OS=Homo sapiens OX=9606 GN=MCM5 PE=1 SV=5
Q8IY37|DHX37_HUMAN	33.62	Probable ATP-dependent RNA helicase DHX37 OS=Homo sapiens OX=9606 GN=DHX37 PE=1 SV=1
O60784|TOM1_HUMAN	33.47	Target of Myb protein 1 OS=Homo sapiens OX=9606 GN=TOM1 PE=1 SV=2
Q96IZ7|RSRC1_HUMAN	33.38	Serine/Arginine-related protein 53 OS=Homo sapiens OX=9606 GN=RSRC1 PE=1 SV=1
Q8NI27|THOC2_HUMAN	33.37	THO complex subunit 2 OS=Homo sapiens OX=9606 GN=THOC2 PE=1 SV=2
P02647|APOA1_HUMAN	33.35	Apolipoprotein A-I OS=Homo sapiens OX=9606 GN=APOA1 PE=1 SV=1
Q8TDZ2|MICA1_HUMAN	33.31	[F-actin]-monooxygenase MICAL1 OS=Homo sapiens OX=9606 GN=MICAL1 PE=1 SV=2
Q6ZU80|CE128_HUMAN	32.38	Centrosomal protein of 128 kDa OS=Homo sapiens OX=9606 GN=CEP128 PE=1 SV=2
Q8N9Q2|SR1IP_HUMAN	32.02	Protein SREK1IP1 OS=Homo sapiens OX=9606 GN=SREK1IP1 PE=1 SV=1
Q9NVP1|DDX18_HUMAN	31.73	ATP-dependent RNA helicase DDX18 OS=Homo sapiens OX=9606 GN=DDX18 PE=1 SV=2
Q3SYA9|P12L1_HUMAN	30.88	Putative POM121-like protein 1 OS=Homo sapiens OX=9606 GN=POM121L1P PE=5 SV=2
Q93074|MED12_HUMAN	30.56	Mediator of RNA polymerase II transcription subunit 12 OS=Homo sapiens OX=9606 GN=MED12 PE=1 SV=4
P78562|PHEX_HUMAN	30.38	Phosphate-regulating neutral endopeptidase PHEX OS=Homo sapiens OX=9606 GN=PHEX PE=1 SV=1
P22234|PUR6_HUMAN	30.29	Multifunctional protein ADE2 OS=Homo sapiens OX=9606 GN=PAICS PE=1 SV=3
Q9UIF8|BAZ2B_HUMAN	30.25	Bromodomain adjacent to zinc finger domain protein 2B OS=Homo sapiens OX=9606 GN=BAZ2B PE=1 SV=3
O95218|ZRAB2_HUMAN	30.23	Zinc finger Ran-binding domain-containing protein 2 OS=Homo sapiens OX=9606 GN=ZRANB2 PE=1 SV=2
Q9NP73|ALG13_HUMAN	29.89	Putative bifunctional UDP-N-acetylglucosamine transferase and deubiquitinase ALG13 OS=Homo sapiens OX=9606 GN=ALG13 PE=1 SV=2
O75190|DNJB6_HUMAN	29.85	DnaJ homolog subfamily B member 6 OS=Homo sapiens OX=9606 GN=DNAJB6 PE=1 SV=2
Q9BYP7|WNK3_HUMAN	29.77	Serine/threonine-protein kinase WNK3 OS=Homo sapiens OX=9606 GN=WNK3 PE=1 SV=3
Q9NQ55|SSF1_HUMAN	29.41	Suppressor of SWI4 1 homolog OS=Homo sapiens OX=9606 GN=PPAN PE=2 SV=1
P82933|RT09_HUMAN	29.32	28S ribosomal protein S9 mitochondrial OS=Homo sapiens OX=9606 GN=MRPS9 PE=1 SV=2
P35249|RFC4_HUMAN	28.93	Replication factor C subunit 4 OS=Homo sapiens OX=9606 GN=RFC4 PE=1 SV=2
Q8WWQ8|STAB2_HUMAN	28.43	Stabilin-2 OS=Homo sapiens OX=9606 GN=STAB2 PE=1 SV=3
Q96EL2|RT24_HUMAN	28.38	28S ribosomal protein S24 mitochondrial OS=Homo sapiens OX=9606 GN=MRPS24 PE=1 SV=1
Q71RC2|LARP4_HUMAN	27.81	La-related protein 4 OS=Homo sapiens OX=9606 GN=LARP4 PE=1 SV=3
P55084|ECHB_HUMAN	27.61	Trifunctional enzyme subunit beta mitochondrial OS=Homo sapiens OX=9606 GN=HADHB PE=1 SV=3
Q9UN81|LORF1_HUMAN	27.43	LINE-1 retrotransposable element ORF1 protein OS=Homo sapiens OX=9606 GN=L1RE1 PE=1 SV=1
Q9C0G6|DYH6_HUMAN	26.77	Dynein axonemal heavy chain 6 OS=Homo sapiens OX=9606 GN=DNAH6 PE=2 SV=3
Q03701|CEBPZ_HUMAN	26.39	CCAAT/enhancer-binding protein zeta OS=Homo sapiens OX=9606 GN=CEBPZ PE=1 SV=3
Q2TAZ0|ATG2A_HUMAN	26.24	Autophagy-related protein 2 homolog A OS=Homo sapiens OX=9606 GN=ATG2A PE=1 SV=3
Q9NWH9|SLTM_HUMAN	25.86	SAFB-like transcription modulator OS=Homo sapiens OX=9606 GN=SLTM PE=1 SV=2
Q9BYN8|RT26_HUMAN	25.55	28S ribosomal protein S26 mitochondrial OS=Homo sapiens OX=9606 GN=MRPS26 PE=1 SV=1
Q10570|CPSF1_HUMAN	25.53	Cleavage and polyadenylation specificity factor subunit 1 OS=Homo sapiens OX=9606 GN=CPSF1 PE=1 SV=2
Q99755|PI51A_HUMAN	25.34	Phosphatidylinositol 4-phosphate 5-kinase type-1 alpha OS=Homo sapiens OX=9606 GN=PIP5K1A PE=1 SV=1
P51610|HCFC1_HUMAN	25.15	Host cell factor 1 OS=Homo sapiens OX=9606 GN=HCFC1 PE=1 SV=2
Q14324|MYPC2_HUMAN	23.36	Myosin-binding protein C fast-type OS=Homo sapiens OX=9606 GN=MYBPC2 PE=1 SV=2
Q9P1Y6|PHRF1_HUMAN	22.08	PHD and RING finger domain-containing protein 1 OS=Homo sapiens OX=9606 GN=PHRF1 PE=1 SV=3
O60749|SNX2_HUMAN	22.07	Sorting nexin-2 OS=Homo sapiens OX=9606 GN=SNX2 PE=1 SV=2
Q9ULX6|AKP8L_HUMAN	22.04	A-kinase anchor protein 8-like OS=Homo sapiens OX=9606 GN=AKAP8L PE=1 SV=4
Q7L8S5|OTU6A_HUMAN	21.59	OTU domain-containing protein 6A OS=Homo sapiens OX=9606 GN=OTUD6A PE=1 SV=1
Q8WWQ2|HPSE2_HUMAN	20.83	Inactive heparanase-2 OS=Homo sapiens OX=9606 GN=HPSE2 PE=1 SV=3
Q9P2E3|ZNFX1_HUMAN	20.73	NFX1-type zinc finger-containing protein 1 OS=Homo sapiens OX=9606 GN=ZNFX1 PE=2 SV=2
Q9H6F5|CCD86_HUMAN	20.56	Coiled-coil domain-containing protein 86 OS=Homo sapiens OX=9606 GN=CCDC86 PE=1 SV=1
Q9BYG3|MK67I_HUMAN	20.35	MKI67 FHA domain-interacting nucleolar phosphoprotein OS=Homo sapiens OX=9606 GN=NIFK PE=1 SV=1
Q5U649|CL060_HUMAN	20.29	Uncharacterized protein C12orf60 OS=Homo sapiens OX=9606 GN=C12orf60 PE=1 SV=2
Q9H091|ZMY15_HUMAN	20.26	Zinc finger MYND domain-containing protein 15 OS=Homo sapiens OX=9606 GN=ZMYND15 PE=2 SV=2
P18124|RL7_HUMAN	212.8	60S ribosomal protein L7 OS=Homo sapiens OX=9606 GN=RPL7 PE=1 SV=1
O00159|MYO1C_HUMAN	291.41	Unconventional myosin-Ic OS=Homo sapiens OX=9606 GN=MYO1C PE=1 SV=4
P46782|RS5_HUMAN	142.8	40S ribosomal protein S5 OS=Homo sapiens OX=9606 GN=RPS5 PE=1 SV=4
P61160|ARP2_HUMAN	207.23	Actin-related protein 2 OS=Homo sapiens OX=9606 GN=ACTR2 PE=1 SV=1
P08779|K1C16_HUMAN	246.74	Keratin type I cytoskeletal 16 OS=Homo sapiens OX=9606 GN=KRT16 PE=1 SV=4
P19105|ML12A_HUMAN	240.8	Myosin regulatory light chain 12A OS=Homo sapiens OX=9606 GN=MYL12A PE=1 SV=2
P07910|HNRPC_HUMAN	153.02	Heterogeneous nuclear ribonucleoproteins C1/C2 OS=Homo sapiens OX=9606 GN=HNRNPC PE=1 SV=4
P60660|MYL6_HUMAN	187.69	Myosin light polypeptide 6 OS=Homo sapiens OX=9606 GN=MYL6 PE=1 SV=2
P63261|ACTG_HUMAN	369.89	Actin cytoplasmic 2 OS=Homo sapiens OX=9606 GN=ACTG1 PE=1 SV=1
P62851|RS25_HUMAN	118.59	40S ribosomal protein S25 OS=Homo sapiens OX=9606 GN=RPS25 PE=1 SV=1
P35580|MYH10_HUMAN	474.44	Myosin-10 OS=Homo sapiens OX=9606 GN=MYH10 PE=1 SV=3
P11142|HSP7C_HUMAN	247.92	Heat shock cognate 71 kDa protein OS=Homo sapiens OX=9606 GN=HSPA8 PE=1 SV=1
P35579|MYH9_HUMAN	484.5	Myosin-9 OS=Homo sapiens OX=9606 GN=MYH9 PE=1 SV=4
P08670|VIME_HUMAN	249.06	Vimentin OS=Homo sapiens OX=9606 GN=VIM PE=1 SV=4
P59998|ARPC4_HUMAN	107.27	Actin-related protein 2/3 complex subunit 4 OS=Homo sapiens OX=9606 GN=ARPC4 PE=1 SV=3
P04908|H2A1B_HUMAN	73.19	Histone H2A type 1-B/E OS=Homo sapiens OX=9606 GN=H2AC4 PE=1 SV=2
Q13371|PHLP_HUMAN	23.92	Phosducin-like protein OS=Homo sapiens OX=9606 GN=PDCL PE=1 SV=3
O60814|H2B1K_HUMAN	144.48	Histone H2B type 1-K OS=Homo sapiens OX=9606 GN=H2BC12 PE=1 SV=3
P60709|ACTB_HUMAN	372.26	Actin cytoplasmic 1 OS=Homo sapiens OX=9606 GN=ACTB PE=1 SV=1
P07900|HS90A_HUMAN	160.61	Heat shock protein HSP 90-alpha OS=Homo sapiens OX=9606 GN=HSP90AA1 PE=1 SV=5
P13647|K2C5_HUMAN	224.93	Keratin type II cytoskeletal 5 OS=Homo sapiens OX=9606 GN=KRT5 PE=1 SV=3
P25705|ATPA_HUMAN	63.09	ATP synthase subunit alpha mitochondrial OS=Homo sapiens OX=9606 GN=ATP5F1A PE=1 SV=1
P26641|EF1G_HUMAN	96.57	Elongation factor 1-gamma OS=Homo sapiens OX=9606 GN=EEF1G PE=1 SV=3
P62269|RS18_HUMAN	169.6	40S ribosomal protein S18 OS=Homo sapiens OX=9606 GN=RPS18 PE=1 SV=3
P07437|TBB5_HUMAN	216.57	Tubulin beta chain OS=Homo sapiens OX=9606 GN=TUBB PE=1 SV=2
Q9NWB6|ARGL1_HUMAN	70.87	Arginine and glutamate-rich protein 1 OS=Homo sapiens OX=9606 GN=ARGLU1 PE=1 SV=1
P13639|EF2_HUMAN	81.29	Elongation factor 2 OS=Homo sapiens OX=9606 GN=EEF2 PE=1 SV=4
P63104|1433Z_HUMAN	110.03	14-3-3 protein zeta/delta OS=Homo sapiens OX=9606 GN=YWHAZ PE=1 SV=1
Q8TA86|RP9_HUMAN	82.77	Retinitis pigmentosa 9 protein OS=Homo sapiens OX=9606 GN=RP9 PE=1 SV=2
Q71U36|TBA1A_HUMAN	221.28	Tubulin alpha-1A chain OS=Homo sapiens OX=9606 GN=TUBA1A PE=1 SV=1
P08238|HS90B_HUMAN	163.61	Heat shock protein HSP 90-beta OS=Homo sapiens OX=9606 GN=HSP90AB1 PE=1 SV=4
P15924|DESP_HUMAN	102.48	Desmoplakin OS=Homo sapiens OX=9606 GN=DSP PE=1 SV=3
P62826|RAN_HUMAN	88.05	GTP-binding nuclear protein Ran OS=Homo sapiens OX=9606 GN=RAN PE=1 SV=3
Q8N5F7|NKAP_HUMAN	132.43	NF-kappa-B-activating protein OS=Homo sapiens OX=9606 GN=NKAP PE=1 SV=1
P68371|TBB4B_HUMAN	208.69	Tubulin beta-4B chain OS=Homo sapiens OX=9606 GN=TUBB4B PE=1 SV=1
Q9UJV9|DDX41_HUMAN	187.32	Probable ATP-dependent RNA helicase DDX41 OS=Homo sapiens OX=9606 GN=DDX41 PE=1 SV=2
O75400|PR40A_HUMAN	48.31	Pre-mRNA-processing factor 40 homolog A OS=Homo sapiens OX=9606 GN=PRPF40A PE=1 SV=2
P11021|BIP_HUMAN	189.68	Endoplasmic reticulum chaperone BiP OS=Homo sapiens OX=9606 GN=HSPA5 PE=1 SV=2
P68104|EF1A1_HUMAN	154.52	Elongation factor 1-alpha 1 OS=Homo sapiens OX=9606 GN=EEF1A1 PE=1 SV=1
P02533|K1C14_HUMAN	240.47	Keratin type I cytoskeletal 14 OS=Homo sapiens OX=9606 GN=KRT14 PE=1 SV=4
A0A0J9YX35|HV64D_HUMAN	65.02	Immunoglobulin heavy variable 3-64D OS=Homo sapiens OX=9606 GN=IGHV3-64D PE=3 SV=1
P14618|KPYM_HUMAN	83.26	Pyruvate kinase PKM OS=Homo sapiens OX=9606 GN=PKM PE=1 SV=4
P04406|G3P_HUMAN	135.48	Glyceraldehyde-3-phosphate dehydrogenase OS=Homo sapiens OX=9606 GN=GAPDH PE=1 SV=3
P49756|RBM25_HUMAN	78.77	RNA-binding protein 25 OS=Homo sapiens OX=9606 GN=RBM25 PE=1 SV=3
P06733|ENOA_HUMAN	149.72	Alpha-enolase OS=Homo sapiens OX=9606 GN=ENO1 PE=1 SV=2
P39019|RS19_HUMAN	90.18	40S ribosomal protein S19 OS=Homo sapiens OX=9606 GN=RPS19 PE=1 SV=2
Q8N9E0|F133A_HUMAN	38.71	Protein FAM133A OS=Homo sapiens OX=9606 GN=FAM133A PE=1 SV=1
P19474|RO52_HUMAN	214.32	E3 ubiquitin-protein ligase TRIM21 OS=Homo sapiens OX=9606 GN=TRIM21 PE=1 SV=1
P62805|H4_HUMAN	121.04	Histone H4 OS=Homo sapiens OX=9606 GN=H4C1 PE=1 SV=2
